# Supplementary material for: Thermodynamic Characterization of Rhamnolipid, Triton X-165 and Ethanol as well as Their Mixture Behaviour at the Water-Air Interface
Source: Molecules. 2023 Jun 25;28(13):4987. doi: 10.3390/molecules28134987 (PMC10343227; doi:10.3390/molecules28134987)
Supplement: Supplementary file 1 [file molecules-28-04987-s001.zip]

Archive with 1 entries (1 files):
- molecules-2448077-supplementary.pdf
